# Supplementary material for: Treatment of alcohol use disorder in alcohol-associated liver disease: A meta-analysis
Source: Hepatol Commun. 2025 Apr 30;9(5):e0686. doi: 10.1097/HC9.0000000000000686 (PMC12045530; doi:10.1097/HC9.0000000000000686)
Supplement: Supplementary file 2 [file hc9-9-e0686-s002.xlsx]

## Sheet: Sheet1
Author_Year	Intervention	Outcome	Events_Treatment	N_Treatment	Events_Control	N_Control	Hazard_Ratio_reported	Lower_Limit_reported	Upper_Limit_reported	nonEvents_Treatment	nonEvents_Control	HR_est	logHR_est	var_logHR_est	SE_logHR_est	logHR_repo	SE_logHR_repo_byL	SE_logHR_repo_byU	logHR	SE_logHR	Lower_Limit_est	Upper_Limit_est
Addolorato 2007	Baclofen	Relapse	12	42	30	42	0.2	0.1	0.9	30	12	0.268584	-1.31459	0.12205	0.349356	-1.60944	0.353647	0.767386	-1.60944	0.353647	0.135426	0.53267
Attlia 2018	AUD Treatment (B, I)	Relapse	6	69	6	18	0.21	0.06	0.68	63	12	0.224364	-1.49449	0.335744	0.579434	-1.56065	0.639165	0.599482	-1.56065	0.639165	0.0720657	0.698518
Daniel 2023	AUD Treatment [B, I]	Relapse	13	190	66	421	0.5	0.27	0.9	177	355	0.415649	-0.877915	0.0921435	0.303552	-0.693147	0.314381	0.299891	-0.693147	0.314381	0.229265	0.753554
Rabiee 2023	AUD Treatment (P)	Mortality	202	866	233	866	0.8	0.67	0.97	664	633	0.847449	-0.165525	0.00930676	0.0964715	-0.223144	0.0904765	0.0983083	-0.223144	0.0904765	0.701448	1.02384
Vannier 2022	AUD Treatment (P)	Decompensation	26	105	180	301	0.38	0.25	0.57	79	121	0.312198	-1.16412	0.0446725	0.211359	-0.967584	0.213628	0.20687	-0.967584	0.213628	0.206309	0.472436

## Sheet: Sheet2
Author_Year	Reported HR	Estimated HR	Reported 95% CI	Estimated 95% CI
Addolorato 2007	0.2	0.268584	(0.1, 0.9)	(0.14, 0.53)
Attlia 2018	0.21	0.224364	(0.06, 0.68)	(0.07, 0.70)
Daniel 2023	0.5	0.415649	(0.27, 0.9)	(0.23, 0.75)
Rabiee 2023	0.8	0.847449	(0.67, 0.97)	(0.70, 1.02)
Vannier 2022	0.38	0.312198	(0.25, 0.57)	(0.21, 0.47)
